# Supplementary material for: Proteomic analysis of post mortem brain tissue from autism patients: evidence for opposite changes in prefrontal cortex and cerebellum in synaptic connectivity-related proteins
Source: Mol Autism. 2014 Jul 30;5:41. doi: 10.1186/2040-2392-5-41 (PMC4131484; doi:10.1186/2040-2392-5-41)
Supplement: Additional file 1 — Demographic information for cohort of which the prefrontal cortex was analyzed. [file 2040-2392-5-41-S1.xlsx]

## Sheet: AdditionalTable1_DemPFC
Additional file 1. Demographic information for cohort of which the prefrontal cortex was analyzed
		mean +/- SEM
	p-value	control (n=10)	patient (n=10)
gender	1
age	0.9871	21.40 +/- 4.259	21.30 +/- 4.339
PMI	0.0832	14.70 +/- 0.8439	22.10 +/- 3.945
cut tissue weight	0.2089	35.20 +/- 1.306	32.80 +/- 1.298
pH	0.5101	6.557 +/- 0.1615	6.410 +/- 0.1370
