# Supplementary material for: Proteomic analysis of post mortem brain tissue from autism patients: evidence for opposite changes in prefrontal cortex and cerebellum in synaptic connectivity-related proteins
Source: Mol Autism. 2014 Jul 30;5:41. doi: 10.1186/2040-2392-5-41 (PMC4131484; doi:10.1186/2040-2392-5-41)
Supplement: Additional file 2 — Demographic information for cohort of which the cerebellum was analyzed. [file 2040-2392-5-41-S2.xlsx]

## Sheet: AdditionalTable2_DemCer
Additional file 2. Demographic information for cohort of which the cerebellum was analyzed
		mean +/- SEM
	p-value	control (n=17)	patient (n=14)
gender	0.698
age	0.8021	17.53 +/- 2.870	18.64 +/- 3.375
PMI	0.175	16.65 +/- 1.625	22.71 +/- 3.479
cut tissue weight	0.1738	35.24 +/- 1.116	33.29 +/- 1.206
pH	0.6654	6.435 +/- 0.1490	6.505 +/- 0.086
